# Supplementary material for: Review of the genus Thubana Walker (Lepidoptera, Lecithoceridae) from China, with description of one new species
Source: Zookeys. 2010 Aug 27;(53):33–44. doi: 10.3897/zookeys.53.412 (PMC3088032; doi:10.3897/zookeys.53.412)
Supplement: XML Treatment for Thubana [file zookeys.53.412-treatment1.xml]

<!DOCTYPE tp:taxon-treatment
  PUBLIC "-//TaxonX//DTD Taxonomic Treatment Publishing DTD v0 20100105//EN" "tax-treatment-NSO.dtd">
<tp:taxon-treatment xmlns:tp="http://www.plazi.org/taxpub"><tp:treatment-meta><mixed-citation publication-type="journal"><person-group><name><surname>Yang</surname><given-names>Linlin</given-names></name><name><surname>Zhu</surname><given-names>Yanmei</given-names></name><name><surname>Li</surname><given-names>Houhun</given-names></name></person-group><article-title>Review of the genus <italic>Thubana</italic> Walker (Lepidoptera, Lecithoceridae) from China, with description of one new species</article-title><source>Zookeys</source><day>27</day><month>8</month><year>2010</year><volume>2010</volume><issue>53</issue><fpage>33</fpage><lpage>44</lpage><pub-id pub-id-type="doi">10.3897/zookeys.53.412</pub-id></mixed-citation></tp:treatment-meta><tp:nomenclature><label>Genus</label><tp:taxon-name>
                       <tp:taxon-name-part taxon-name-part-type="genus">Thubana</tp:taxon-name-part>
                    </tp:taxon-name><tp:taxon-authority>Walker, 1864</tp:taxon-authority><tp:nomenclature-citation-list><tp:nomenclature-citation><tp:taxon-name>Thubana</tp:taxon-name><comment>Walker, 1864: 814. Type species: </comment></tp:nomenclature-citation><tp:nomenclature-citation><tp:taxon-name>Thubana bisignatella</tp:taxon-name><comment>Walker, 1864: 814, by original designation.</comment></tp:nomenclature-citation><tp:nomenclature-citation><tp:taxon-name>Titana</tp:taxon-name><comment>Walker, 1864: 813. Type species: </comment></tp:nomenclature-citation><tp:nomenclature-citation><tp:taxon-name>Titana adelella</tp:taxon-name><comment>Walker, 1864: 814, by original designation.</comment></tp:nomenclature-citation><tp:nomenclature-citation><tp:taxon-name>Tiva</tp:taxon-name><comment>Walker, 1864: 821. Type species: </comment></tp:nomenclature-citation><tp:nomenclature-citation><tp:taxon-name>Tiva binotella</tp:taxon-name><comment>Walker, 1864: 822, by original designation.</comment></tp:nomenclature-citation><tp:nomenclature-citation><tp:taxon-name>Inapha</tp:taxon-name><comment>Walker, 1864: 999. Type species: </comment></tp:nomenclature-citation><tp:nomenclature-citation><tp:taxon-name>Inapha lampronialis</tp:taxon-name><comment>Walker, 1864: 999, by original designation.</comment></tp:nomenclature-citation><tp:nomenclature-citation><tp:taxon-name>Stelechoris</tp:taxon-name><comment>Meyrick, 1925: 243. Type species: </comment></tp:nomenclature-citation><tp:nomenclature-citation><tp:taxon-name>Pachnistis exoema</tp:taxon-name><comment>Meyrick, 1911: 707, by original designation.</comment></tp:nomenclature-citation></tp:nomenclature-citation-list></tp:nomenclature><tp:treatment-sec sec-type="Diagnosis"><title>Diagnosis.</title><p><tp:taxon-name>Thubana</tp:taxon-name> is characterized by the combination of the following characters: forewing often having a white costal patch, costa gently curved with sharpened end, termen more or less concave, tornus broadly rounded, M3 usually stalked with CuA1+2, R4 and R5 often coincident (insome species R4 and R5 stalked basally), R3 stalked with R4+5; hindwing with M2 present, almost parallel to stalk of M3+CuA1; abdominal tergites with spinose zones; valva thumb-shaped, juxta plate-shaped, and aedeagus with diverse cornuti in male genitalia; antrum cup-shaped, ductus bursae usually with many internal spinules, signum with dense spinules in female genitalia.</p><p><tp:taxon-name>Thubana</tp:taxon-name> is similar to the genus <tp:taxon-name>Torodora</tp:taxon-name> in the shape of the wings, the presence of M2 on the hindwing, the spined tergites of the abdomen and the structure of male and female genitalia. But <tp:taxon-name>Torodora</tp:taxon-name> usually lacks the costal patch on the forewing, and M3 is separated with CuA1+2, which can separate the two genera from each other.</p><!--PageBreak--></tp:treatment-sec><tp:treatment-sec sec-type="Distribution"><title>Distribution.</title><p>China, Thailand, Malaysia, Indonesia, Philippines, India, Nepal, Sri Lanka.</p></tp:treatment-sec></tp:taxon-treatment>
