# Supplementary material for: Review of the genus Thubana Walker (Lepidoptera, Lecithoceridae) from China, with description of one new species
Source: Zookeys. 2010 Aug 27;(53):33–44. doi: 10.3897/zookeys.53.412 (PMC3088032; doi:10.3897/zookeys.53.412)
Supplement: XML Treatment for Thubana albiprata [file zookeys.53.412-treatment3.xml]

<!DOCTYPE tp:taxon-treatment
  PUBLIC "-//TaxonX//DTD Taxonomic Treatment Publishing DTD v0 20100105//EN" "tax-treatment-NSO.dtd">
<tp:taxon-treatment xmlns:tp="http://www.plazi.org/taxpub"><tp:treatment-meta><mixed-citation publication-type="journal"><person-group><name><surname>Yang</surname><given-names>Linlin</given-names></name><name><surname>Zhu</surname><given-names>Yanmei</given-names></name><name><surname>Li</surname><given-names>Houhun</given-names></name></person-group><article-title>Review of the genus <italic>Thubana</italic> Walker (Lepidoptera, Lecithoceridae) from China, with description of one new species</article-title><source>Zookeys</source><day>27</day><month>8</month><year>2010</year><volume>2010</volume><issue>53</issue><fpage>33</fpage><lpage>44</lpage><pub-id pub-id-type="doi">10.3897/zookeys.53.412</pub-id></mixed-citation></tp:treatment-meta><tp:nomenclature><label>2.</label><tp:taxon-name>
       					                     <tp:taxon-name-part taxon-name-part-type="genus">Thubana</tp:taxon-name-part>
       					                     <tp:taxon-name-part taxon-name-part-type="species">albiprata</tp:taxon-name-part>
       					                 </tp:taxon-name><tp:taxon-authority>Wu, 1994</tp:taxon-authority><tp:nomenclature-citation-list><tp:nomenclature-citation><tp:taxon-name>Thubana albiprata</tp:taxon-name><comment>Wu, 1994: 130.</comment></tp:nomenclature-citation></tp:nomenclature-citation-list></tp:nomenclature><tp:treatment-sec sec-type="Distribution"><title>Distribution.</title><p>China (Sichuan).</p></tp:treatment-sec></tp:taxon-treatment>
