# Supplementary material for: Review of the genus Thubana Walker (Lepidoptera, Lecithoceridae) from China, with description of one new species
Source: Zookeys. 2010 Aug 27;(53):33–44. doi: 10.3897/zookeys.53.412 (PMC3088032; doi:10.3897/zookeys.53.412)
Supplement: XML Treatment for Thubana felinaurita [file zookeys.53.412-treatment11.xml]

<!DOCTYPE tp:taxon-treatment
  PUBLIC "-//TaxonX//DTD Taxonomic Treatment Publishing DTD v0 20100105//EN" "tax-treatment-NSO.dtd">
<tp:taxon-treatment xmlns:tp="http://www.plazi.org/taxpub"><tp:treatment-meta><mixed-citation publication-type="journal"><person-group><name><surname>Yang</surname><given-names>Linlin</given-names></name><name><surname>Zhu</surname><given-names>Yanmei</given-names></name><name><surname>Li</surname><given-names>Houhun</given-names></name></person-group><article-title>Review of the genus <italic>Thubana</italic> Walker (Lepidoptera, Lecithoceridae) from China, with description of one new species</article-title><source>Zookeys</source><day>27</day><month>8</month><year>2010</year><volume>2010</volume><issue>53</issue><fpage>33</fpage><lpage>44</lpage><pub-id pub-id-type="doi">10.3897/zookeys.53.412</pub-id></mixed-citation></tp:treatment-meta><tp:nomenclature><tp:taxon-name>
                    	<tp:taxon-name-part taxon-name-part-type="genus">Thubana</tp:taxon-name-part>
                    	<tp:taxon-name-part taxon-name-part-type="species">felinaurita</tp:taxon-name-part>
                    <object-id xmlns:xlink="http://www.w3.org/1999/xlink" xlink:type="simple">urn:lsid:zoobank.org:act:E86B6559-0A44-44A9-A3CD-62F2D3B8ABCF</object-id>
                    </tp:taxon-name><tp:taxon-authority>Li</tp:taxon-authority><tp:taxon-status xmlns:xlink="http://www.w3.org/1999/xlink" xlink:type="simple">sp. n.</tp:taxon-status><xref ref-type="fig" rid="F1">Figs 1</xref><xref ref-type="fig" rid="F2">7</xref></tp:nomenclature><tp:treatment-sec sec-type="Type material"><title>Type material.</title><p>Holotype ♂ – China, Guangxi Province: Dongzhong Forestry Farm, Fangchenggang, (21°35'N; 108°22'E), 640 m, 9.IV.2002, coll. Shulian Hao &amp; Huaijun Xue, genitalia slide No. ZYM06312; Paratype– 1 ♂, same data as holotype except dated 8.IV.2002, genitalia slide No.YLL08061.</p></tp:treatment-sec><tp:treatment-sec sec-type="Diagnosis"><title>Diagnosis.</title><p>The new species is similar to <tp:taxon-name>Thubana leucosphena</tp:taxon-name>, but can be distinguished from it by the juxta having a median membranous protuberance, the posterolateral lobes rounded apically, and the aedeagus longer than valva. In <tp:taxon-name>Thubana leucosphena</tp:taxon-name>, the juxta has a lobulate projection at middle near anterior margin and two large thornlike processes on caudal margin, the posterolateral lobes are inconspicuous, and the aedeagus is obviously shorter than the valva.</p><fig id="F1" position="float" orientation="portrait"><label>Figures 1-6</label><caption><p>Adults of <tp:taxon-name>Thubana</tp:taxon-name> spp. <bold>1</bold> <tp:taxon-name>Thubana felinaurita</tp:taxon-name> sp. n., paratype <bold>2</bold> <tp:taxon-name>Thubana dialeukos</tp:taxon-name> Park <bold>3–6</bold> <tp:taxon-name>Thubana xanthoteles</tp:taxon-name> (Meyrick), showing variation of costal patch (1–4 &gt;, 5–6 +).</p></caption><graphic xmlns:xlink="http://www.w3.org/1999/xlink" xlink:href="ZooKeys-53-033-g001.jpg" position="float" orientation="portrait" xlink:type="simple"/></fig><fig id="F2" position="float" orientation="portrait"><label>Figures 7-10</label><caption><p>Genitalia of <tp:taxon-name>Thubana</tp:taxon-name> spp. <bold>7</bold> <tp:taxon-name>Thubana felinaurita</tp:taxon-name> sp. n., paratype, slide No. YLL08061 &gt; <bold>8</bold> <tp:taxon-name>Thubana dialeukos</tp:taxon-name> Park, slide No. YLL08075 &gt; <bold>9</bold> <tp:taxon-name>Thubana xanthoteles</tp:taxon-name> (Meyrick), slide No. ZYM06119 &gt; <bold>10</bold> <tp:taxon-name>Thubana xanthoteles</tp:taxon-name> (Meyrick), slide No. ZYM06121 +.</p></caption><graphic xmlns:xlink="http://www.w3.org/1999/xlink" xlink:href="ZooKeys-53-033-g002.jpg" position="float" orientation="portrait" xlink:type="simple"/></fig></tp:treatment-sec><tp:treatment-sec sec-type="Description"><title>Description.</title><p>Adult (<xref ref-type="fig" rid="F1">Fig. 1</xref>). Wingspan 20.5–21.0 mm. Head grayish brown on vertex, with grayish white scales around eyes. Antenna yellowish white, longer than forewing. Labial palpus brown; inner surface of second segment yellowish white mixed with grayish scales; third segment dark fuscous, longer than second. Thorax and tegula grayish brown, with shining luster. Forewing rectangular, costa gently curved, apex blunt, termen slightly concave inward at about 1/3; color brown with dark purple; costal patch triangular, yellowish white, extending to middle of cell; fringe grayish black, with yellowish white basal line. Hindwing grayish brown; fringe fawn black, with yellowish white basal line. Fore leg with dorsal surface dark grayish, ventral surface yellowish white; mid leg yellowish white, with scattered brown scales; hind leg yellowish white on inner surface, grayish brown on outside except tarsus and distal end of tibia yellowish white.</p></tp:treatment-sec><tp:treatment-sec sec-type="Male genitalia"><title>Male genitalia</title><p>(<xref ref-type="fig" rid="F2">Fig. 7</xref>). Uncus relatively stout, broad basally, narrowed to bluntly rounded apex. Gnathos large, broad in basal 2/3, strongly bent beyond basal 2/3, then narrowed toward apex; apex hooked, greatly curved ventrally. Valva broad at base, slightly narrowed to basal 1/3; distal 2/3 curved upward like a finger, with dense setae on inner surface; apex rounded; costa protruded basally, incurved medially; ventral margin concave inward at basal 1/3, gently arched outward medially. Sacculus weakly sclerotized, broad at base, narrowed distally, straight ventrally, terminating at basal 1/4 length of valva. Juxta quadrate, with a membranous protuberance at middle; posterolateral lobes like cat’s ear in shape, setose, rounded posteriorly. Vinculum narrow, weakly sclerotized. Aedeagus very stout, longer than valva, broad in basal 2/5, narrowed toward apex, with caducous setae at apex; vesica slightly sclerotized at base, medially with a bundle of numerous brushlike spines, a slightly arched plate and a slender dentate band.</p></tp:treatment-sec><tp:treatment-sec sec-type="Female"><title>Female.</title><p>Unknown.</p></tp:treatment-sec><tp:treatment-sec sec-type="Distribution"><title>Distribution.</title><p>China (Guangxi).</p></tp:treatment-sec><tp:treatment-sec sec-type="Etymology"><title>Etymology.</title><p>The specific name is derived from the Latin felinus (= feline) and auritus (= auricular), referring to the shape of the posterolateral lobes of the juxta.</p></tp:treatment-sec></tp:taxon-treatment>
