# Supplementary material for: Review of the genus Thubana Walker (Lepidoptera, Lecithoceridae) from China, with description of one new species
Source: Zookeys. 2010 Aug 27;(53):33–44. doi: 10.3897/zookeys.53.412 (PMC3088032; doi:10.3897/zookeys.53.412)
Supplement: XML Treatment for Thubana dialeukos [file zookeys.53.412-treatment12.xml]

<!DOCTYPE tp:taxon-treatment
  PUBLIC "-//TaxonX//DTD Taxonomic Treatment Publishing DTD v0 20100105//EN" "tax-treatment-NSO.dtd">
<tp:taxon-treatment xmlns:tp="http://www.plazi.org/taxpub"><tp:treatment-meta><mixed-citation publication-type="journal"><person-group><name><surname>Yang</surname><given-names>Linlin</given-names></name><name><surname>Zhu</surname><given-names>Yanmei</given-names></name><name><surname>Li</surname><given-names>Houhun</given-names></name></person-group><article-title>Review of the genus <italic>Thubana</italic> Walker (Lepidoptera, Lecithoceridae) from China, with description of one new species</article-title><source>Zookeys</source><day>27</day><month>8</month><year>2010</year><volume>2010</volume><issue>53</issue><fpage>33</fpage><lpage>44</lpage><pub-id pub-id-type="doi">10.3897/zookeys.53.412</pub-id></mixed-citation></tp:treatment-meta><tp:nomenclature><tp:taxon-name>Thubana dialeukos</tp:taxon-name><tp:taxon-authority>Park, 2003</tp:taxon-authority><xref ref-type="fig" rid="F1">Figs 2</xref><xref ref-type="fig" rid="F2">8</xref><tp:nomenclature-citation-list><tp:nomenclature-citation><tp:taxon-name>Thubana dialeukos</tp:taxon-name><comment>Park, 2003: 138.</comment></tp:nomenclature-citation></tp:nomenclature-citation-list></tp:nomenclature><tp:treatment-sec sec-type="Material examined"><title>Material examined.</title><p>1 ♂, China, Yunnan Province: Rare Botanical Garden, Ruili (24°00'N; 97°50'E), 1000 m, 6.VIII.2005, coll. Yingdang Ren, genitalia slide No. YLL08075.</p><!--PageBreak--></tp:treatment-sec><tp:treatment-sec sec-type="Diagnosis"><title>Diagnosis.</title><p>This species is very close to <tp:taxon-name>Thubana leucosphena</tp:taxon-name> and hardly distinguishable from the latter by the superficial characters (<xref ref-type="fig" rid="F1">Fig. 2</xref>) and the venation. However, it can be easily differentiated by the following characters of the male genitalia (<xref ref-type="fig" rid="F2">Fig. 8</xref>): the valva broad at base, narrowed to before middle, gently raising obliquely upward in distal half, narrowed to blunt apex; the costa straight in basal 1/6, gently concave in distal 5/6; the juxta quadrate, with small, slender, almost straight posterolateral lobes; the aedeagus stout, shorter and broader than valva, with two dentate <!--PageBreak-->preapical lobes, and the cornuti consisting of a S-shaped fragment and a mass of short spines.</p></tp:treatment-sec><tp:treatment-sec sec-type="Distribution"><title>Distribution.</title><p>China (Yunnan), Thailand.</p></tp:treatment-sec><tp:treatment-sec sec-type="Notes"><title>Notes.</title><p>This species is recorded for the first time in China.</p></tp:treatment-sec><tp:treatment-sec><!--Section generated to contain objects referenced in tp:taxon-treatment.--><fig id="F1" position="float" orientation="portrait"><label>Figures 1-6</label><caption><p>Adults of <tp:taxon-name>Thubana</tp:taxon-name> spp. <bold>1</bold> <tp:taxon-name>Thubana felinaurita</tp:taxon-name> sp. n., paratype <bold>2</bold> <tp:taxon-name>Thubana dialeukos</tp:taxon-name> Park <bold>3–6</bold> <tp:taxon-name>Thubana xanthoteles</tp:taxon-name> (Meyrick), showing variation of costal patch (1–4 &gt;, 5–6 +).</p></caption><graphic xmlns:xlink="http://www.w3.org/1999/xlink" xlink:href="ZooKeys-53-033-g001.jpg" position="float" orientation="portrait" xlink:type="simple"/></fig><fig id="F2" position="float" orientation="portrait"><label>Figures 7-10</label><caption><p>Genitalia of <tp:taxon-name>Thubana</tp:taxon-name> spp. <bold>7</bold> <tp:taxon-name>Thubana felinaurita</tp:taxon-name> sp. n., paratype, slide No. YLL08061 &gt; <bold>8</bold> <tp:taxon-name>Thubana dialeukos</tp:taxon-name> Park, slide No. YLL08075 &gt; <bold>9</bold> <tp:taxon-name>Thubana xanthoteles</tp:taxon-name> (Meyrick), slide No. ZYM06119 &gt; <bold>10</bold> <tp:taxon-name>Thubana xanthoteles</tp:taxon-name> (Meyrick), slide No. ZYM06121 +.</p></caption><graphic xmlns:xlink="http://www.w3.org/1999/xlink" xlink:href="ZooKeys-53-033-g002.jpg" position="float" orientation="portrait" xlink:type="simple"/></fig></tp:treatment-sec></tp:taxon-treatment>
