# Supplementary material for: Review of the genus Thubana Walker (Lepidoptera, Lecithoceridae) from China, with description of one new species
Source: Zookeys. 2010 Aug 27;(53):33–44. doi: 10.3897/zookeys.53.412 (PMC3088032; doi:10.3897/zookeys.53.412)
Supplement: XML Treatment for Thubana xanthoteles [file zookeys.53.412-treatment13.xml]

<!DOCTYPE tp:taxon-treatment
  PUBLIC "-//TaxonX//DTD Taxonomic Treatment Publishing DTD v0 20100105//EN" "tax-treatment-NSO.dtd">
<tp:taxon-treatment xmlns:tp="http://www.plazi.org/taxpub"><tp:treatment-meta><mixed-citation publication-type="journal"><person-group><name><surname>Yang</surname><given-names>Linlin</given-names></name><name><surname>Zhu</surname><given-names>Yanmei</given-names></name><name><surname>Li</surname><given-names>Houhun</given-names></name></person-group><article-title>Review of the genus <italic>Thubana</italic> Walker (Lepidoptera, Lecithoceridae) from China, with description of one new species</article-title><source>Zookeys</source><day>27</day><month>8</month><year>2010</year><volume>2010</volume><issue>53</issue><fpage>33</fpage><lpage>44</lpage><pub-id pub-id-type="doi">10.3897/zookeys.53.412</pub-id></mixed-citation></tp:treatment-meta><tp:nomenclature><tp:taxon-name>Thubana xanthoteles</tp:taxon-name><tp:taxon-authority>(Meyrick, 1923)</tp:taxon-authority><xref ref-type="fig" rid="F1">Figs 3–6</xref><xref ref-type="fig" rid="F2">9, 10</xref><tp:nomenclature-citation-list><tp:nomenclature-citation><tp:taxon-name>Lecithocera xanthoteles</tp:taxon-name><comment> Meyrick, 1923: 38.</comment></tp:nomenclature-citation><tp:nomenclature-citation><tp:taxon-name>Lecithocera melitopyga</tp:taxon-name><comment> Meyrick, 1923: 41; Clarke, 1965: 232, as synonym of Thubana xanthoteles.</comment></tp:nomenclature-citation><tp:nomenclature-citation><tp:taxon-name>Thubana xanthoteles</tp:taxon-name><comment> (Meyrick, 1923): Clarke, 1965: 232.</comment></tp:nomenclature-citation><tp:nomenclature-citation><tp:taxon-name>Thubana stenosis</tp:taxon-name><comment> Park, 2003: 147, syn. n.</comment></tp:nomenclature-citation></tp:nomenclature-citation-list></tp:nomenclature><tp:treatment-sec sec-type="Material examined"><title>Material examined.</title><p>1 ♂, 7 ♀, China, Yunnan Province: Mengla (21°29'N; 101°33'E), 650 m, 23–25.VIII.2005, coll. Yingdang Ren; 2 ♂, 1 ♀, Jinghong (22°01'N; 100°48'E), 585 m, 17–18.IV.1995, coll. Hongjian Wang &amp; Guangyun Yan.</p></tp:treatment-sec><tp:treatment-sec sec-type="Diagnosis"><title>Diagnosis.</title><p>This species can easily be separated from its allies by the elongate narrow forewing without patch (<xref ref-type="fig" rid="F1">Figs 3, 4</xref>), or with an orange-yellow cuneate (<xref ref-type="fig" rid="F1">Fig. 5</xref>) or bandlike costal patch (<xref ref-type="fig" rid="F1">Fig. 6</xref>); in male genitalia (<xref ref-type="fig" rid="F2">Fig. 9</xref>), the juxta with digitate, setose posterolateral lobes and a large triangular median projection, the aedeagus as long as and broader than valva, and the cornuti consisting of two sclerotized bars: the distal one needlelike, about 1/2 length of aedeagus, the median one stouter, somewhat acinaciform; in female genitalia (<xref ref-type="fig" rid="F2">Fig. 10</xref>), the caudal margin of 8th sternite deeply emarginate at middle, the ostium broad, the antrum fan-shaped and weakly sclerotized, the ductus bursae narrowed basally, with many short spines medially, and the signum strawberry-shaped.</p></tp:treatment-sec><tp:treatment-sec sec-type="Distribution"><title>Distribution.</title><p>China (Yunnan), Thailand, India, Sri Lanka.</p></tp:treatment-sec><tp:treatment-sec sec-type="Discussion"><title>Discussion.</title><p><xref ref-type="bibr" rid="B7">Meyrick (1923)</xref> described <tp:taxon-name>Thubana xanthoteles</tp:taxon-name> on the basis of two female specimens and described <tp:taxon-name>Thubana melitopyga</tp:taxon-name> from one female specimen. <xref ref-type="bibr" rid="B1">Clarke (1965)</xref> regarded <tp:taxon-name>Thubana melitopyga</tp:taxon-name> as a junior synonymof <tp:taxon-name>Thubana xanthoteles</tp:taxon-name>. Thus previously only three female specimens of <tp:taxon-name>Thubana xanthoteles</tp:taxon-name> have been known and none of these has the costal patch on the forewing. <xref ref-type="bibr" rid="B11">Park (2003)</xref> described <tp:taxon-name>Thubana stenosis</tp:taxon-name> on the basis of the specimens collected from north Thailand, which bears the “golden yellow bandlike costal patch” on the forewing. He also noticed that the “female genitalia” of <tp:taxon-name>Thubana stenosis</tp:taxon-name> “are hardly distinguishable from those of <tp:taxon-name>Thubana xanthoteles</tp:taxon-name>”. In this study, we found that the male genitalia of the three specimens collected in south Yunnan undoubtedly match with those of <tp:taxon-name>Thubana stenosis</tp:taxon-name> described by Park, and the female genitalia match with those of <tp:taxon-name>Thubana stenosis</tp:taxon-name> and of <tp:taxon-name>Thubana xanthoteles</tp:taxon-name>. We also found deciduous needlelike cornuti in the ductus bursae of female genitalia. Superficially, the males have no costal patch, but the females usually have a bandlike or cuneate costal patch. Thus we treat <tp:taxon-name>Thubana stenosis</tp:taxon-name> as a junior synonymof <tp:taxon-name>Thubana xanthoteles</tp:taxon-name>, and regard the presence or absence of the costal patch as intraspecific variation.</p></tp:treatment-sec><tp:treatment-sec sec-type="Notes"><title>Notes.</title><p>This species is recorded for the first time in China.</p><!--PageBreak--></tp:treatment-sec><tp:treatment-sec><!--Section generated to contain objects referenced in tp:taxon-treatment.--><fig id="F1" position="float" orientation="portrait"><label>Figures 1-6</label><caption><p>Adults of <tp:taxon-name>Thubana</tp:taxon-name> spp. <bold>1</bold> <tp:taxon-name>Thubana felinaurita</tp:taxon-name> sp. n., paratype <bold>2</bold> <tp:taxon-name>Thubana dialeukos</tp:taxon-name> Park <bold>3–6</bold> <tp:taxon-name>Thubana xanthoteles</tp:taxon-name> (Meyrick), showing variation of costal patch (1–4 &gt;, 5–6 +).</p></caption><graphic xmlns:xlink="http://www.w3.org/1999/xlink" xlink:href="ZooKeys-53-033-g001.jpg" position="float" orientation="portrait" xlink:type="simple"/></fig><fig id="F2" position="float" orientation="portrait"><label>Figures 7-10</label><caption><p>Genitalia of <tp:taxon-name>Thubana</tp:taxon-name> spp. <bold>7</bold> <tp:taxon-name>Thubana felinaurita</tp:taxon-name> sp. n., paratype, slide No. YLL08061 &gt; <bold>8</bold> <tp:taxon-name>Thubana dialeukos</tp:taxon-name> Park, slide No. YLL08075 &gt; <bold>9</bold> <tp:taxon-name>Thubana xanthoteles</tp:taxon-name> (Meyrick), slide No. ZYM06119 &gt; <bold>10</bold> <tp:taxon-name>Thubana xanthoteles</tp:taxon-name> (Meyrick), slide No. ZYM06121 +.</p></caption><graphic xmlns:xlink="http://www.w3.org/1999/xlink" xlink:href="ZooKeys-53-033-g002.jpg" position="float" orientation="portrait" xlink:type="simple"/></fig></tp:treatment-sec><ref-list><ref id="B7"><mixed-citation xmlns:xlink="http://www.w3.org/1999/xlink" xlink:type="simple"><person-group><name name-style="western"><surname>Meyrick</surname><given-names>E</given-names></name></person-group>(<year>1923</year>) <source>Exotic Microlepidoptera</source><volume>3</volume>, <publisher-name>E.W. Classey</publisher-name>, <publisher-loc>Hampton</publisher-loc>, <fpage>33</fpage>–<lpage>64</lpage>.</mixed-citation></ref><ref id="B1"><mixed-citation xmlns:xlink="http://www.w3.org/1999/xlink" xlink:type="simple"><person-group><name name-style="western"><surname>Clarke</surname><given-names>JFG</given-names></name></person-group>(<year>1965</year>)<source> Catalogue of the type specimens of Microlepidoptera in the British Museum (Natural History) described by Edward Meyrick</source>. Vol. <volume>5</volume>. <publisher-name>Trustees of the British Museum</publisher-name>, <publisher-loc>London</publisher-loc>, <fpage>228</fpage>–<lpage>233</lpage>.</mixed-citation></ref><ref id="B11"><mixed-citation xmlns:xlink="http://www.w3.org/1999/xlink" xlink:type="simple"><person-group><name name-style="western"><surname>Park</surname><given-names>KT</given-names></name></person-group>(<year>2003</year>)<article-title> Thubana species (Lepidoptera, Lecithoceridae) in Thailand, with descriptions of twelve new species.</article-title><source>Journal of Asia-Pacific Entomology</source><volume>6</volume> (<issue>2</issue>):<fpage>137</fpage>-<lpage>150</lpage>.</mixed-citation></ref></ref-list></tp:taxon-treatment>
