# Supplementary material for: Review of the genus Thubana Walker (Lepidoptera, Lecithoceridae) from China, with description of one new species
Source: Zookeys. 2010 Aug 27;(53):33–44. doi: 10.3897/zookeys.53.412 (PMC3088032; doi:10.3897/zookeys.53.412)
Supplement: XML Treatment for Thubana leucosphena [file zookeys.53.412-treatment14.xml]

<!DOCTYPE tp:taxon-treatment
  PUBLIC "-//TaxonX//DTD Taxonomic Treatment Publishing DTD v0 20100105//EN" "tax-treatment-NSO.dtd">
<tp:taxon-treatment xmlns:tp="http://www.plazi.org/taxpub"><tp:treatment-meta><mixed-citation publication-type="journal"><person-group><name><surname>Yang</surname><given-names>Linlin</given-names></name><name><surname>Zhu</surname><given-names>Yanmei</given-names></name><name><surname>Li</surname><given-names>Houhun</given-names></name></person-group><article-title>Review of the genus <italic>Thubana</italic> Walker (Lepidoptera, Lecithoceridae) from China, with description of one new species</article-title><source>Zookeys</source><day>27</day><month>8</month><year>2010</year><volume>2010</volume><issue>53</issue><fpage>33</fpage><lpage>44</lpage><pub-id pub-id-type="doi">10.3897/zookeys.53.412</pub-id></mixed-citation></tp:treatment-meta><tp:nomenclature><tp:taxon-name>
                        <tp:taxon-name-part taxon-name-part-type="genus">Thubana</tp:taxon-name-part>
                        <tp:taxon-name-part taxon-name-part-type="species">leucosphena</tp:taxon-name-part>
                    </tp:taxon-name><tp:taxon-authority>Meyrick, 1931</tp:taxon-authority><xref ref-type="fig" rid="F3">Figs 11</xref><xref ref-type="fig" rid="F4">16</xref><tp:nomenclature-citation-list><tp:nomenclature-citation><tp:taxon-name>Thubana leucosphena</tp:taxon-name><comment>Meyrick, 1931: 69; Clarke, 1965: 231; Gozmány, 1978: 235; Wu, 1997: 84; Park, 2003: 143. </comment></tp:nomenclature-citation><tp:nomenclature-citation><tp:taxon-name>Thubana microcera</tp:taxon-name><comment> Gozmány, 1978: 236, syn. n.</comment></tp:nomenclature-citation></tp:nomenclature-citation-list></tp:nomenclature><tp:treatment-sec sec-type="Material examined"><title>Material examined.</title><p>China, Zhejiang Province: 13 ♂, Wuyanling, Taishun (27°33'N; 119°42'E),790 m, 2–3.VIII.2007, coll. Qing Jin; 2 ♂, 2 ♀, same locality, 680 m, 930 m, 28–31.VII.2005, Yunli Xiao; 4 ♂, 2 ♀, Tianmushan (30°26'N; 119°34'E), Lin’an, 350 m, 7–8.VIII.2007, coll. Qin Jin, 10 ♂, 800 m, 19.VIII.1999, coll. Houhun Li et al., 5 ♂, 2 ♀, 500 m, 16.VIII.1999, coll. Houhun Li et al.; 1 ♂, Qingliangfeng (30°07'N; 118°51'E), Lin’an, 900 m, 12.VIII.2005, coll. Yunli Xiao. Anhui Province: 4 ♂, Mozitan, Huoshuan (31°24'N; 116°19'E), 12.VIII.2004, coll. Jiasheng Xu &amp; Jialiang Zhang; 5 ♂, Huangshan (29°43'N; 118°18'E), 6–7.VIII.2004, coll. Jiasheng Xu and Jialiang Zhang; 6 ♂, Jiuhuashan (30°23'N; 117°48'E), 8–9.VIII.2004, coll. Jiasheng Xu &amp; Jialiang Zhang. Fujian Province: 2 ♂, Wuyishan (26°54'N; 116°42'E), 740 m, 19–24.V.2004, coll. Haili Yu; 1 ♂, Qingyunshan, Yongtai (25°52'N; 118°57'E), 550 m, 18.IX.2002, coll. Xinpu Wang. Jiangxi Province: 4 ♂, Xiaoxidong, (26°57'N; 114°17'E), 1,3–4.VII.1978; 2 ♂, Tonggu (28°32'N; 114°22'E), 28.VII.1982, 10.V.1983; 3 ♀, Ciping (26°34'N; 114°10'E), 13.VII.1978; 1 ♂, 1 ♀, Xiashan, Yichun (27°47'N; 114°23'E), 7,30.VII.1980; Jinpenshan (29°20'N; 117°00'E), 2 ♂, 18–19.VIII.2006, coll. Jiasheng Xu &amp; Weichun Li. Henan Province: 3 ♂, 1 ♀, Xiaguan, Neixiang (33°02'N; 111°50'E), 650 m, 10,12.VII.1998, coll. Houhun Li; 1 ♀, Huangshi’an (33°40'N; 111°37'E), Xixia, 890 m, 19.VII.1998, coll. Houhun Li. Hunan Province: 1 ♂, Zhangjiajie (29°49'N; 110°26'E), 650 m, 7.VIII.2001, coll. Houhun Li &amp; Xinpu Wang. Hubei Province: 3 ♂, 2 ♀, Maoba (30°02'N; 109°02'E), Lichuan, 700 m, 28–29.VII.2007, coll. Houhun Li et al. Guizhou Province: 1 ♂, Jiangkou (27°41'N; 108°50'E), 600 m, 27.VII.2001, coll. Houhun Li &amp; Xinpu Wang.</p><fig id="F3" position="float" orientation="portrait"><label>Figures 11-14</label><caption><p>Adults of <tp:taxon-name>Thubana leucosphena</tp:taxon-name> Meyrick, showing variation of costal patch (11–12 &gt;, 13–14 +).</p></caption><graphic xmlns:xlink="http://www.w3.org/1999/xlink" xlink:href="ZooKeys-53-033-g003.jpg" position="float" orientation="portrait" xlink:type="simple"/></fig><fig id="F4" position="float" orientation="portrait"><label>Figures 15-16</label><caption><p><tp:taxon-name>Thubana leucosphena</tp:taxon-name> Meyrick. <bold>15</bold> male genitalia <bold>15a</bold> aedeagus, showing spicules <bold>15b–d</bold> variation of juxta (<bold>pl</bold> = posterolateral lobes, <bold>tp</bold> = thornlike processes; slide Nos. <bold>b</bold>: ZYM06315, <bold>c</bold>: ZYM06321, <bold>d</bold>: ZYM06179) <bold>16</bold> female genitalia <bold>16a</bold> ductus bursae, showing spicules on inner surface, slide No. ZYM06193.</p></caption><graphic xmlns:xlink="http://www.w3.org/1999/xlink" xlink:href="ZooKeys-53-033-g004.jpg" position="float" orientation="portrait" xlink:type="simple"/></fig></tp:treatment-sec><tp:treatment-sec sec-type="Diagnosis"><title>Diagnosis.</title><p>This species is characterized by the following characters: male genitalia (<xref ref-type="fig" rid="F4">Fig. 15</xref>) with juxta having a lobulate projection at middle near anterior margin and two large thornlike processes on caudal margin, the posterolateral lobes inconspicuous (<xref ref-type="fig" rid="F4">Fig. 15b-d</xref>), the aedeagus shorter than valva, the cornuti consisting of a long slender band, a bundle of brushlike spines, a dentate plate, and sometimes with a few dispersed deciduous spicules (<xref ref-type="fig" rid="F4">Fig. 15a</xref>); female genitalia (<xref ref-type="fig" rid="F4">Fig. 16</xref>) with apophysis anterioris about 1/2 length of apophysis posterioris, the caudal margin of 8th sternite slightly emarginate at middle, the ductus bursae long, twisted, with spicules on inner surface (<xref ref-type="fig" rid="F4">Fig. 16a</xref>), and the signum spinulose, semiovate, slightly emarginate at upper margin. <tp:taxon-name>Thubana leucosphena</tp:taxon-name> is very close to <tp:taxon-name>Thubana felinaurita</tp:taxon-name>, but differs as noted in the description of the latter.</p></tp:treatment-sec><tp:treatment-sec sec-type="Distribution"><title>Distribution.</title><p>China (Anhui, Fujian, Jiangxi, Henan, Hunan, Hubei, Guizhou, Zhejiang).</p></tp:treatment-sec><tp:treatment-sec sec-type="Discussion"><title>Discussion.</title><p>This species was described by <xref ref-type="bibr" rid="B9">Meyrick (1931)</xref> based on three specimens collected from Guanxian of Sichuan Province in China: “two males” and “a third example”. <xref ref-type="bibr" rid="B1">Clarke (1965)</xref> rectified the “two males” as <tp:taxon-name>Oecophoridae</tp:taxon-name> and chose the “third example”, a female, as the lectotype of <tp:taxon-name>Thubana leucosphena</tp:taxon-name>. <xref ref-type="bibr" rid="B10">Meyrick (1935)</xref> mentioned the occurrence of this species in Tianmushan of Zhejiang Province. <xref ref-type="bibr" rid="B2">Gozmány (1978)</xref> described <tp:taxon-name>Thubana microcera</tp:taxon-name> on the basis of a male specimen collected from Tianmushan and noticed that itcould be distinguished from <tp:taxon-name>Thubana leucosphena</tp:taxon-name> by the shape of the costal patch. In this study, however, we noticed that the costal patch varies from triangular to trapezoidal both within male specimens of <tp:taxon-name>Thubana microcera</tp:taxon-name> (<xref ref-type="fig" rid="F3">Figs 11–12</xref>) and female specimens of <tp:taxon-name>Thubana leucosphena</tp:taxon-name> (<xref ref-type="fig" rid="F3">Figs 13–14</xref>). We also found that males collected from Zhejiang, Jiangxi, Hubei and Henan provinces match with those of <tp:taxon-name>Thubana microcera</tp:taxon-name> described by Gozmány, females match with those of <tp:taxon-name>Thubana leucosphena</tp:taxon-name>. Besides, we observed the deciduous spicules from the male aedeagus in the ductus bursae of <tp:taxon-name>Thubana leucosphena</tp:taxon-name>. What is more, no other species of <tp:taxon-name>Thubana</tp:taxon-name> were collected in these localities so far. Hence, we treat <tp:taxon-name>Thubana microcera</tp:taxon-name> as a junior synonymof <tp:taxon-name> Thubana leucosphena</tp:taxon-name>, and regard the variation of the shape of costal patch from triangular to trapezoidal as intraspecific variation.</p><!--PageBreak--></tp:treatment-sec><tp:treatment-sec sec-type="Notes"><title>Notes.</title><p>The previous description did not mention the median projection on posterior margin of the juxta. Though this projection (<xref ref-type="fig" rid="F4">Fig. 15b</xref>) is not present in most individuals, we found it present in some males, either inconspicuous (<xref ref-type="fig" rid="F4">Fig. 15c</xref>) or small but visible (<xref ref-type="fig" rid="F3">Fig. 15d</xref>). We consider this variation as intraspecific because other characters fit well with <tp:taxon-name>Thubana leucosphaena</tp:taxon-name>.</p></tp:treatment-sec><ref-list><ref id="B9"><mixed-citation xmlns:xlink="http://www.w3.org/1999/xlink" xlink:type="simple"><person-group><name name-style="western"><surname>Meyrick</surname><given-names>E</given-names></name></person-group>(<year>1931</year>)<article-title> Second contribution to our knowledge about the Pyralidae and Microlepidoptera of Kwansien.</article-title><source>In: Caradja A (Ed) Bulletin de la Section Scientifique de l’Academie Roumaine</source><volume>14</volume>:<fpage>68</fpage>-<lpage>69</lpage>.</mixed-citation></ref><ref id="B1"><mixed-citation xmlns:xlink="http://www.w3.org/1999/xlink" xlink:type="simple"><person-group><name name-style="western"><surname>Clarke</surname><given-names>JFG</given-names></name></person-group>(<year>1965</year>)<source> Catalogue of the type specimens of Microlepidoptera in the British Museum (Natural History) described by Edward Meyrick</source>. Vol. <volume>5</volume>. <publisher-name>Trustees of the British Museum</publisher-name>, <publisher-loc>London</publisher-loc>, <fpage>228</fpage>–<lpage>233</lpage>.</mixed-citation></ref><ref id="B10"><mixed-citation xmlns:xlink="http://www.w3.org/1999/xlink" xlink:type="simple"><person-group><name name-style="western"><surname>Meyrick</surname><given-names>E</given-names></name></person-group>(<year>1935</year>) <source>Exotic Microlepidoptera</source><volume>4</volume>, <publisher-name>E.W. Classey</publisher-name>, <publisher-loc>Hampton</publisher-loc>, <fpage>545</fpage>–<lpage>576</lpage>.</mixed-citation></ref><ref id="B2"><mixed-citation xmlns:xlink="http://www.w3.org/1999/xlink" xlink:type="simple"><person-group><name name-style="western"><surname>Gozmány</surname><given-names>LA</given-names></name></person-group>(<year>1978</year>)<article-title> Lecithoceridae</article-title>. In: <person-group><name name-style="western"><surname>Amsel</surname><given-names>HG</given-names></name><name name-style="western"><surname>Gregor</surname><given-names>F</given-names></name><name name-style="western"><surname>Reisser</surname><given-names>H</given-names></name></person-group>(<role>Eds</role>) <source>Microlepidoptera Palaearctica</source><volume>5</volume>. <publisher-name>Verlag Georg Fromme &amp; Co</publisher-name>, <publisher-loc>Wien</publisher-loc>, <fpage>231</fpage>–<lpage>237</lpage>.</mixed-citation></ref></ref-list></tp:taxon-treatment>
